# Supplementary material for: Reduced intraepithelial corneal nerve density and sensitivity accompany desiccating stress and aging in C57BL/6 mice
Source: Exp Eye Res. Author manuscript; Available in PMC 2018 May 14. (PMC5949876; doi:10.1016/j.exer.2018.01.024)
Supplement: supplement [file NIHMS957802-supplement.xml]

<?xml version="1.0" encoding="UTF-8" standalone="no"?><data:data><datasets><author>mastepp@gwu.edu</author><type>0</type><dataset><value>1</value><reason>Data will be made available on request</reason><comments/></dataset></datasets></data:data>
